# Supplementary material for: Exploring Associations and Mediating Factors between Multiple Trace Metals with Anemia in US Adults: Insight from NHANES 2017–2020
Source: Nutrients. 2024 Oct 9;16(19):3424. doi: 10.3390/nu16193424 (PMC11478990; doi:10.3390/nu16193424)
Supplement: Supplementary file 1 [file nutrients-16-03424-s001.zip]

Archive with 1 entries (1 files):
- nutrients-3212374-supplementary.pdf
